# Supplementary material for: Of Commensals and Opportunists: Genomics of Coagulase‐Negative Staphylococci During Sequential Ear and Eye Infections in a Healthy Adult
Source: Microbiologyopen. 2026 Mar 31;15(2):e70277. doi: 10.1002/mbo3.70277 (PMC13140555; doi:10.1002/mbo3.70277)
Supplement: Supplementary file 2 — Table A1: Antimicrobial susceptibility assay results for the six CoNS isolates in this study. Susceptibility was determined using the BD Phoenix M50 PMIC‐GPC panel to obtain MIC values and Kirby‐Bauer disk‐diffusion tests with zones of inhibition shown in mm. [file MBO3-15-e70277-s001.xlsx]

## Sheet: Table A1
Of commensals and opportunists: Genomics of coagulase-negative staphylococci during sequential ear and eye infections in a healthy adult
Soo Sum Lean1, Chew Chieng Yeo2, Zain Illyaaseen3, Sargit Kaur3, Yun Fong Ngeow3,
Stuart C. Clarke1,2,4,5,6* and Hien Fuh Ng3*
APPENDIX
TABLE A1: Antimicrobial susceptibility assay results for the six CoNS isolates in this study. Susceptibility was determined using the BD Phoenix M50 PMIC-GPC panel to obtain MIC values and Kirby-Bauer disk-diffusion tests with zones of inhibition shown in mm.
ANTIBIOTIC CLASS	ANTIBIOTIC	S. capitis subsp. urealyticus E_e2				S. capitis subsp. capitis T_3b				S. capitis subsp. urealyticus T_5b				S. epidermidis ZG				S. epidermidis ZH				S. epidermidis ZW
		MIC (µg/ml)	Interpretationa	Zone of inhibition (mm)	Interpretationb	MIC (µg/ml)	Interpretationa	Zone of inhibition (mm)	Interpretationb	MIC (µg/ml)	Interpretationa	Zone of inhibition (mm)	Interpretationb	MIC (µg/ml)	Interpretationa	Zone of inhibition (mm)	Interpretationb	MIC (µg/ml)	Interpretationa	Zone of inhibition (mm)	Interpretationb	MIC (µg/ml)	Interpretationa	Zone of inhibition (mm)	Interpretationb
Beta-lactams	Ampicillin (AMP)		R				S				R				R				R				R
	Amoxicillin-clavulanate (AMC)	8/4	R			≤2/1	S			≤2/1	S			≤2/1	S			≤2/1	S			≤2/1	S
	Cefazolin (CFZ)	>8	R			≤ 2	S			≤ 2	S			≤ 2	S			≤ 2	S			≤ 2	S
	Ceftaroline (CFT)			20	I			38	S			38	S			35	S			34	S			30	S
	Cefoxitin (FOX)	>8	R	0	R	≤2	S	26	S	≤2	S	29	S	≤2	S	29	S	≤2	S	31	S	≤2	S	25	S
	Oxacillin (OXA)	>4	R			≤0.125	S			≤0.125	S			≤0.125	S			≤0.125	S			≤0.125	S
	Penicillin G (PEN)	>1	R			0.125	S			0.25	R			0.25	R			0.25	R			0.25	R
Oxazolidinone	Linezolid (LZD)	≤2	S	28	S	≤2	S	30	S	≤2	S	40	S	≤2	S	35	S	≤2	S	42	S	≤2	S	30	S
Phenicol	Chloramphenicol (CHL)	4	S	28	S	8	S	31	S	4	S	32	S	4	S	30	S	4	S	40	S	4	S	30	S
Flouroquinolones	Ciprofloxacin (CIP)	>2	R			≤0.5	S			≤0.5	S			≤0.5	S			≤0.5	S			≤0.5	S
	Moxifloxacin (MOX)	2	R			≤0.25	S			≤0.25	S			≤0.25	S			≤0.25	S			≤0.25	S
	Norfloxacin (NOR)	16	R			≤1	S			≤1	S			≤1	S			≤1	S			≤1	S
Macrolide	Erythromycin (ERY)	>4	R	0	R	1	I	30	S	0.5	S	30	S	≤0.25	S	34	S	≤0.25	S	39	S	≤0.25	S	32	S
Lincosamide	Clindamycin (DA)	0.25	Rd	26	S	0.25	S	25	S	0.25	S	30	S	0.25	S	30	S	≤0.125	S	34	S	≤0.125	S	28	S
iMLSBc	Inducible clindamycin resistance?		YES		YES		NO		NO		NO		NO		NO		NO		NO		NO		NO		NO
Aminoglycoside	Gentamicin (GEN)	≤0.5	S			≤0.5	S			≤0.5	S			≤0.5	S			≤0.5	S			≤0.5	S
Tetracycline	Doxycycline (DOX)	≤0.5	S			≤0.5	S			≤0.5	S			≤0.5	S			≤0.5	S			≤0.5	S
	Tigecycline (TIG)			18	R			20	S			20	S			23	S			26	S			21	S
Diaminopyrimidines/sulfonamide	Trimethoprim/sulfamethoxazole (SXT)	≤0.5/9	S	30	S	≤0.5/9.5	S	30	S	≤0.5/9.5	S	38	S	≤0.5/9.5	S	33	S	≤0.5/9.5	S	39	S	≤0.5/9.5	S	33	S
Glycopeptide	Teicoplanin (TEI)	≤2	S			≤2	S			≤2	S			≤2	S			≤2	S			≤2	S
	Vancomycin (VAN)	1	S			≤0.5	S			1	S			≤0.5	S			≤0.5	S			1	S
Cyclic Lipopeptide	Daptomycin (DAP)	1	S			≤0.5	S			1	S			≤0.5	S			≤0.5	S			≤0.5	S
Mupirocin	Mupirocin (MUP)	≤0.5	S			≤0.5	S			≤0.5	S			≤0.5	S			≤0.5	S			≤0.5	S
	Mupirocin High Level (MUP)	≤256	S			≤256				≤256	S			≤256	S			≤256	S			≤256	S
Nitrofuran	Nitrofurantoin (NIT)	≤32	S			≤32	S			≤32	S			≤32	S			≤32	S			≤32	S
Ansamycin	Rifampicin (RIF)	≤0.25	S			≤0.25	S			≤0.25	S			≤0.25	S			≤0.25	S			≤0.25	S
Fucidane	Fusidic acid (FUS)	≤0.5	S	36	S	≤0.5	S	34	S	≤0.5	S	35	S	>8	R	11	R	>8	R	11	R	>8	R	10	R
Phosphonic acid	Fosfomycin (FOS)	>64	N/A	16	N/A	>64	N/A	0	N/A	32	N/A	20	N/A	≤16	S	56	N/A	≤16	S	51	N/A	≤16	S	55	N/A
a MIC values were obtained from the BD Phoenix M50 with interpretations following the CLSI M100 (35th Edition; 2025) guidelines except fosfomycin which was interpreted using the EUCAST 2025 guidelines.
b Interpretations for disk diffusion were according to the CLSI M100 (35th Edition; 2025) except for tigecycline and fusidic acid which was interpreted using the EUCAST 2025 guidelines. No breakpoints are currently available for fosfomycin using disk diffusion and broth microdilution-derived MIC values in both CLSI and EUCAST, and was thus presented as "N/A" (for not available).
c Inducible clindamycin resistance (or iMLSB phenotype) was determined on the both the BD Phoenix M50 system and the D-test.
d When indicible clindamycin resistance is detected, clindamycin is reported as resistant although the MIC value falls within susceptible.
